# Supplementary material for: BRAF Mutations in Canine Cancers
Source: PLoS One. 2015 Jun 8;10(6):e0129534. doi: 10.1371/journal.pone.0129534 (PMC4460039; doi:10.1371/journal.pone.0129534)
Supplement: S1 Table — (XLSX) [file pone.0129534.s001.xlsx]

## Sheet: Sheet1
S1 Table. Signalments of dogs with UC and PC
	Urothelial carcinoma (n =45)	Prostatic carcinoma (n = 25)
Breed	Beagle (5), Mixed (4), Dachshund (3), Labarador Retriever (3), Pembroke Welsh Corgi (3), Scottish Terrier (3), other breeds (<3 each, 24)	Mixed (5), Bagle (4), Boston Terrier (2), Labrador Retriever (2), Shetland Sheepdog (2), Standard Schnauzer (2), other breeds (<2 each, 8)
Gender and neutering status	Spayed female (31), castrated male (13), male (1)	Castraged male (23), male (2)
Age	3–7 years old (2), 8–11 years old (9), 11 < years old (9), unknown (25)	3–7 years old (6), 8–11 years old (11), 11 < years old (4), unknown (2)
Tumor location	Bladder (12), urethra (9), bladder and urethra (2), bladder, urethra and prostate (1), unknown (21)	Prostate gland (25)
